# Supplementary material for: Regulation of the Growth‐Inhibitory Activity of Fhl1 via Interaction With Ifh1 and Crf1 at the Ribosomal Protein Gene Promoters in Saccharomyces cerevisiae
Source: Genes Cells. 2026 Apr 7;31(3):e70109. doi: 10.1111/gtc.70109 (PMC13054639; doi:10.1111/gtc.70109)
Supplement: Supplementary file 2 — Table S1: gtc70109‐sup‐0002‐TableS1.xlsx. S. cerevisiae strains used in this study. [file GTC-31-0-s001.xlsx]

## Sheet: Sheet1
S1 Table. S. cerevisiae strains used in this study.
Strain	Genotype	Source
24172	MATa/α leu2Δ0/leu2Δ0 ura3Δ0/ura3Δ0 his3Δ1/his3Δ1 MET15/met15Δ0 LYS2/lys2Δ0 IFH1/ifh1Δ::kanMX6	Euroscarf
BY4502	MATa/MATα ade2-1/ade2-1 his3-11,15/his3-11,15 leu2-3,112/leu2-3,112 trp1-1/trp1-1 ura3-1/ura3-1 can1-100/can1-100	NBRP Yeast
YKK1270	MATa his3Δ1 leu2Δ0 met15Δ0 ura3Δ0 ifh1Δ::kanMX6 pKM1054/IFH1	This study
YKK1319	MATa his3Δ1 leu2Δ0 lys2Δ0 ura3Δ0 fhl1Δ::kanMX6	This study
YKK1329	MATa his3Δ1 leu2Δ0 lys2Δ0 ura3Δ0 fhl1Δ::kanMX6 ifh1Δ::kanMX6	This study
YKK1538	MATa/α leu2Δ0/leu2Δ0 ura3Δ0/ura3Δ0 his3Δ1/his3Δ1 MET15/met15Δ0 LYS2/lys2Δ0 IFH1/ifh1Δ::kanMX6 FHL1/fhl1Δ::kanMX6	This study
YKK1539	MATa/α leu2Δ0/leu2Δ0 ura3Δ0/ura3Δ0 his3Δ1/his3Δ1 MET15/met15Δ0 LYS2/lys2Δ0 IFH1/ifh1Δ::kanMX6 CRF1/crf1ΔHIS3MX6	This study
YKK1540	MATα his3Δ1 leu2Δ0 lys2Δ0 ura3Δ0 crf1Δ::HIS3MX6 ifh1Δ::kanMX6 pKM1054/IFH1	This study
YKK1541	MATa ade2-1 his3-11,15 leu2-3,112 ura3-1 can1-100 fhl1Δ::HIS3MX6	This study
YKK1542	MATa his3Δ1 leu2Δ0 lys2Δ0 ura3Δ0 fhl1Δ::FHL1 3×FLAG	This study
YKK1543	MATa his3Δ1 leu2Δ0 lys2Δ0 ura3Δ0 fhl1Δ::fhl1ΔFH 3×FLAG	This study
YKK1544	MATa his3Δ1 leu2Δ0 lys2Δ0 ura3Δ0 fhl1Δ::fhl1 S325R 3×FLAG	This study
YKK1545	MATa his3Δ1 leu2Δ0 lys2Δ0 ura3Δ0 fhl1Δ::fhl1ΔFHA 3×FLAG	This study
